# Supplementary material for: Dock10 Regulates Cardiac Function under Neurohormonal Stress
Source: Int J Mol Sci. 2022 Aug 25;23(17):9616. doi: 10.3390/ijms23179616 (PMC9455810; doi:10.3390/ijms23179616)
Supplement: Supplementary file 1 [file ijms-23-09616-s001.zip]

Archive with 1 entries (1 files):
- ijms-1835772-supplementary.pdf
